# Supplementary material for: Nutritional and Exercise-Focused Lifestyle Interventions and Glycemic Control in Women with Diabetes in Pregnancy: A Systematic Review and Meta-Analysis of Randomized Clinical Trials
Source: Nutrients. 2023 Jan 9;15(2):323. doi: 10.3390/nu15020323 (PMC9864154; doi:10.3390/nu15020323)
Supplement: Supplementary file 1 [file nutrients-15-00323-s001.zip]

Archive with 10 entries (10 files):
- Figure S1.pdf
- Figure S2.pdf
- Figure S3.pdf
- Figure S4.pdf
- Figure S5.pdf
- Table S1.pdf
- Table S2.pdf
- Table S3.pdf
- Table S4.pdf
- Table S5.pdf
